# Supplementary material for: Biofluid Specificity of Long Non-Coding RNA Profile in Hypertension: Relevance of Exosomal Fraction
Source: Int J Mol Sci. 2022 May 6;23(9):5199. doi: 10.3390/ijms23095199 (PMC9101961; doi:10.3390/ijms23095199)
Supplement: Supplementary file 1 [file ijms-23-05199-s001.zip]

Archive with 1 entries (1 files):
- ijms-1651158-supplementary.pdf
